# Supplementary material for: Mental Health Burden of the Russian–Ukrainian War 2022 (RUW-22): Anxiety and Depression Levels among Young Adults in Central Europe
Source: Int J Environ Res Public Health. 2022 Jul 9;19(14):8418. doi: 10.3390/ijerph19148418 (PMC9318466; doi:10.3390/ijerph19148418)
Supplement: Supplementary file 1 [file ijerph-19-08418-s001.zip]

Archive with 1 entries (1 files):
- ijerph-1778027-supplementary.pdf
